# Supplementary material for: The Impact of Mode of Birth on Childbirth-Related Post Traumatic Stress Symptoms beyond 6 Months Postpartum: An Integrative Review
Source: Int J Environ Res Public Health. 2022 Jul 20;19(14):8830. doi: 10.3390/ijerph19148830 (PMC9316477; doi:10.3390/ijerph19148830)
Supplement: Supplementary file 1 [file ijerph-19-08830-s001.zip]

Archive with 3 entries (3 files):
- PRISMA_2020_checklist.pdf
- SupTable 1 CASP tool quality assessment quantitative studies.pdf
- SupTable 2 CASP qualitative studies.pdf
